# Supplementary material for: Molecular epidemiology reveals distinct lineages and genomic profiles of avian pathogenic and commensal Escherichia coli in broiler flocks
Source: Microb Genom. 2026 Jul 23;12(7):001797. doi: 10.1099/mgen.0.001797 (PMC13401734; doi:10.1099/mgen.0.001797)
Supplement: Supplementary Material 1. [file mgen-12-01797-s001.xlsx]

## Sheet: Supplementary Table 1
Supplementary Table 1. Accession numbers and associated information for E. coli isolates from Swedish broiler flocks included in this study. Isolate IDs encode sample metadata as described in Figure 1.
Isolate ID	BioSample Accession	Run Accession	Isolation Source	Collection Date	Isolate Group	Serotype
D10-10-L3	SAMEA122082172	ERR16959700	Liver	2023	Clinical	O5:H40
D12-12-S1	SAMEA122082189	ERR16959717	Spleen	2023	Clinical	O78:H4
D13-13-L3	SAMEA122082192	ERR16959720	Liver	2023	Clinical	O78:H4
D8-8-L2	SAMEA120207783	ERR15609713	Liver	2023	Clinical	O78:H4
D10-10-L2	SAMEA120207785	ERR15609715	Liver	2023	Clinical	O78:H4
D13-13-L2	SAMEA120207791	ERR15609721	Liver	2023	Clinical	O78:H4
D14-14-L1	SAMEA120207792	ERR15609722	Liver	2023	Clinical	O78:H4
D14-14-L2	SAMEA120207793	ERR15609723	Liver	2023	Clinical	O78:H4
D7-15-L1	SAMEA120207794	ERR15609724	Liver	2023	Clinical	O78:H4
D7-15-L2	SAMEA120207795	ERR15609725	Liver	2023	Clinical	O78:H4
D15-16-L1	SAMEA120207796	ERR15609726	Liver	2023	Clinical	O78:H4
D15-16-L2	SAMEA120207797	ERR15609727	Liver	2023	Clinical	O78:H4
D17-18-L1	SAMEA120207800	ERR15609730	Liver	2023	Clinical	O78:H4
D17-18-L2	SAMEA120207801	ERR15609731	Liver	2023	Clinical	O78:H4
D18-19-L2	SAMEA120207803	ERR15609733	Liver	2023	Clinical	O78:H4
D19-20-L2	SAMEA120207805	ERR15609735	Liver	2023	Clinical	O78:H4
D3-3-L2	SAMEA120207811	ERR15609741	Liver	2023	Clinical	O78:H4
D4-4-L1	SAMEA120207812	ERR15609742	Liver	2023	Clinical	O78:H4
D4-4-L2	SAMEA120207813	ERR15609743	Liver	2023	Clinical	O78:H4
D5-5-L1	SAMEA120207814	ERR15609744	Liver	2023	Clinical	O78:H4
D6-6-S1	SAMEA120207816	ERR15609746	Spleen	2023	Clinical	O78:H4
D7-7-L3	SAMEA120207819	ERR15609749	Liver	2023	Clinical	O161:H4
D19-21-L1	SAMEA120207822	ERR15609752	Liver	2023	Clinical	O5:H40
D4-25-L2	SAMEA120207830	ERR15609760	Liver	2023	Clinical	O120:H4
D4-25-L3	SAMEA120207831	ERR15609761	Liver	2023	Clinical	O120:H4
D32-26-L1	SAMEA120207832	ERR15609762	Liver	2023	Clinical	O5:H40
D32-26-L2	SAMEA120207833	ERR15609763	Liver	2023	Clinical	O5:H40
D15-27-L2	SAMEA120207835	ERR15609765	Liver	2023	Clinical	O5:H40
D19-28-L2	SAMEA120207836	ERR15609766	Liver	2024	Clinical	O45:H19
D19-28-L3	SAMEA120207837	ERR15609767	Liver	2024	Clinical	O22:H7
D19-29-L3	SAMEA120207839	ERR15609769	Liver	2024	Clinical	O5:H40
D19-30-L2	SAMEA120207840	ERR15609770	Liver	2024	Clinical	O8:H8
H28-25-2	SAMEA120207902	ERR15609832	Sock sample	2023	Non-clinical	O75:H42
H8-27-2	SAMEA120207905	ERR15609835	Sock sample	2023	Non-clinical	O118/O151:H29
H16-28-1	SAMEA120207906	ERR15609836	Sock sample	2023	Non-clinical	H21
H16-28-2	SAMEA120207907	ERR15609837	Sock sample	2023	Non-clinical	H21
H12-33-1	SAMEA120207915	ERR15609845	Sock sample	2023	Non-clinical	O88:H38
H33-34-1	SAMEA120207917	ERR15609847	Sock sample	2023	Non-clinical	H4
H33-34-2	SAMEA120207918	ERR15609848	Sock sample	2023	Non-clinical	O167:H26
H17-35-1	SAMEA120207919	ERR15609849	Sock sample	2023	Non-clinical	O145:H40
H17-36-2	SAMEA120207922	ERR15609852	Sock sample	2023	Non-clinical	H4
H17-38-1	SAMEA120207925	ERR15609855	Sock sample	2023	Non-clinical	O27:H18
H17-38-2	SAMEA120207926	ERR15609856	Sock sample	2023	Non-clinical	O6:H49
D8-8-L1	SAMEA120207782	ERR15609712	Liver	2023	Clinical	O78:H4
D12-12-L1	SAMEA120207788	ERR15609718	Liver	2023	Clinical	O78:H4
D7-7-L1	SAMEA120207818	ERR15609748	Liver	2023	Clinical	O23:H6
D19-22-L1	SAMEA120207824	ERR15609754	Liver	2023	Clinical	O103:H21
D23-24-L1	SAMEA120207828	ERR15609758	Liver	2023	Clinical	O45:H19
D19-29-L1	SAMEA120207838	ERR15609768	Liver	2024	Clinical	O103:H21
D19-30-L3	SAMEA120207841	ERR15609771	Liver	2024	Clinical	O117:H4
D39-31-L1	SAMEA120207842	ERR15609772	Liver	2024	Clinical	O78:H4
D39-32-L1	SAMEA120207844	ERR15609774	Liver	2024	Clinical	O78:H4
D39-32-L3	SAMEA120207845	ERR15609775	Liver	2024	Clinical	O78:H4
D40-33-L1	SAMEA120207846	ERR15609776	Liver	2024	Clinical	O78:H4
D40-33-L3	SAMEA120207847	ERR15609777	Liver	2024	Clinical	O78:H4
D18-36-L3	SAMEA120207853	ERR15609783	Liver	2024	Clinical	O84:H25
D10-37-L1	SAMEA120207854	ERR15609784	Liver	2024	Clinical	O103:H12
D9-38-L1	SAMEA120207856	ERR15609786	Liver	2024	Clinical	O78:H4
D9-38-L2	SAMEA120207857	ERR15609787	Liver	2024	Clinical	O78:H4
D9-39-L3	SAMEA120207859	ERR15609789	Liver	2024	Clinical	O78:H4
D19-40-L1	SAMEA120207860	ERR15609790	Liver	2024	Clinical	O78:H4
H17-1-2	SAMEA120207863	ERR15609793	Sock sample	2023	Non-clinical	O174:H21
H12-3-2	SAMEA120207867	ERR15609797	Sock sample	2023	Non-clinical	O116:H16
H12-4-1	SAMEA120207868	ERR15609798	Sock sample	2023	Non-clinical	O2/O50:H1
H12-5-1	SAMEA120207869	ERR15609799	Sock sample	2023	Non-clinical	O145:H40
H20-6-2	SAMEA120207871	ERR15609801	Sock sample	2023	Non-clinical	O148:H39
H21-7-2	SAMEA120207873	ERR15609803	Sock sample	2023	Non-clinical	O25:H8/H54
H22-8-1	SAMEA122213223	ERR17050922	Sock sample	2023	Non-clinical	O178:H20
H22-8-2	SAMEA120207874	ERR15609804	Sock sample	2023	Non-clinical	O8:H19
H12-9-2	SAMEA120207876	ERR15609806	Sock sample	2023	Non-clinical	O13/O129/O135:H11
H12-10-2	SAMEA120207878	ERR15609808	Sock sample	2023	Non-clinical	O113:H4
H19-11-1	SAMEA120207879	ERR15609809	Sock sample	2023	Non-clinical	O17/O44/O77
H8-12-1	SAMEA120207881	ERR15609811	Sock sample	2023	Non-clinical	H12
H8-13-1	SAMEA120207883	ERR15609813	Sock sample	2023	Non-clinical	O2:H40
H12-15-1	SAMEA120207886	ERR15609816	Sock sample	2023	Non-clinical	H28
H12-16-2	SAMEA120207888	ERR15609818	Sock sample	2023	Non-clinical	O113:H4
H18-17-1	SAMEA120207889	ERR15609819	Sock sample	2023	Non-clinical	O113:H21
H18-18-1	SAMEA120207890	ERR15609820	Sock sample	2023	Non-clinical	O150:H20
H24-19-1	SAMEA120207891	ERR15609821	Sock sample	2023	Non-clinical	O150:H20
H24-21-1	SAMEA120207894	ERR15609824	Sock sample	2023	Non-clinical	O8:H19
H25-22-2	SAMEA120207896	ERR15609826	Sock sample	2023	Non-clinical	H34
H26-23-1	SAMEA120207897	ERR15609827	Sock sample	2023	Non-clinical	O39:H7
H31-30-2	SAMEA120207911	ERR15609841	Sock sample	2023	Non-clinical	O161:H4
H16-31-1	SAMEA120207912	ERR15609842	Sock sample	2023	Non-clinical	O160:H28
H16-31-2	SAMEA120207913	ERR15609843	Sock sample	2023	Non-clinical	O153:H48
H17-39-1	SAMEA120207927	ERR15609857	Sock sample	2023	Non-clinical	O145:H40
H17-39-2	SAMEA120207928	ERR15609858	Sock sample	2023	Non-clinical	O25:H8/H54
H17-40-1	SAMEA120207929	ERR15609859	Sock sample	2023	Non-clinical	O6:H49
H25-42-1	SAMEA120207933	ERR15609863	Sock sample	2023	Non-clinical	O51:H10
H28-45-1	SAMEA120207939	ERR15609869	Sock sample	2023	Non-clinical	O8/O61:H19
H28-45-2	SAMEA120207940	ERR15609870	Sock sample	2023	Non-clinical	O153:H9
H28-46-1	SAMEA120207941	ERR15609871	Sock sample	2023	Non-clinical	O145:H40
H28-46-2	SAMEA120207942	ERR15609872	Sock sample	2023	Non-clinical	O176:H40
H35-47-2	SAMEA120207944	ERR15609874	Sock sample	2023	Non-clinical	O16:H48
H10-48-1	SAMEA120207945	ERR15609875	Sock sample	2023	Non-clinical	O26:H32
H10-48-2	SAMEA120207946	ERR15609876	Sock sample	2023	Non-clinical	O45:H39
H36-49-1	SAMEA120207947	ERR15609877	Sock sample	2023	Non-clinical	O27:H18
H36-50-1	SAMEA120207949	ERR15609879	Sock sample	2023	Non-clinical	O140:H40
H15-51-1	SAMEA120207951	ERR15609881	Sock sample	2023	Non-clinical	O21:H16
H15-52-1	SAMEA120207953	ERR15609883	Sock sample	2023	Non-clinical	O23:H32
H37-53-1	SAMEA120207955	ERR15609885	Sock sample	2023	Non-clinical	H4
H37-53-2	SAMEA120207956	ERR15609886	Sock sample	2023	Non-clinical	O9:H10
H38-54-2	SAMEA120207958	ERR15609888	Sock sample	2024	Non-clinical	O166:H12
H12-55-2	SAMEA120207960	ERR15609890	Sock sample	2024	Non-clinical	O116:H16
H12-56-1	SAMEA120207961	ERR15609891	Sock sample	2024	Non-clinical	O8:H49
H12-56-2	SAMEA120207962	ERR15609892	Sock sample	2024	Non-clinical	O153:H9
H12-58-1	SAMEA120207964	ERR15609894	Sock sample	2024	Non-clinical	O113:H4
H12-58-2	SAMEA120207965	ERR15609895	Sock sample	2024	Non-clinical	O153:H9
H19-59-1	SAMEA120207966	ERR15609896	Sock sample	2024	Non-clinical	O82:H8
H19-59-2	SAMEA120207967	ERR15609897	Sock sample	2024	Non-clinical	O82:H8
D10-10-L1	SAMEA120207784	ERR15609714	Liver	2023	Clinical	O5:H40
D11-11-L1	SAMEA120207786	ERR15609716	Liver	2023	Clinical	O78:H4
D11-11-L2	SAMEA120207787	ERR15609717	Liver	2023	Clinical	O78:H4
D12-12-L2	SAMEA120207789	ERR15609719	Liver	2023	Clinical	O78:H4
D13-13-L1	SAMEA120207790	ERR15609720	Liver	2023	Clinical	O78:H4
D16-17-L1	SAMEA120207798	ERR15609728	Liver	2023	Clinical	O78:H4
D16-17-L2	SAMEA120207799	ERR15609729	Liver	2023	Clinical	O78:H4
D18-19-L1	SAMEA120207802	ERR15609732	Liver	2023	Clinical	O78:H4
D19-20-L1	SAMEA120207804	ERR15609734	Liver	2023	Clinical	O78:H4
D1-1-L2	SAMEA120207806	ERR15609736	Liver	2022	Clinical	O78:H4
D1-1-P5	SAMEA120207807	ERR15609737	Pericardial sac	2022	Clinical	O78:H4
D2-2-L2	SAMEA120207808	ERR15609738	Liver	2022	Clinical	O78:H4
D2-2-L3	SAMEA120207809	ERR15609739	Liver	2022	Clinical	O78:H4
D3-3-L1	SAMEA120207810	ERR15609740	Liver	2023	Clinical	O78:H4
D5-5-L2	SAMEA120207815	ERR15609745	Liver	2023	Clinical	O78:H4
D6-6-L2	SAMEA120207817	ERR15609747	Liver	2023	Clinical	O78:H4
D9-9-L1	SAMEA120207820	ERR15609750	Liver	2023	Clinical	O162:H7
D9-9-L2	SAMEA120207821	ERR15609751	Liver	2023	Clinical	O78:H4
D19-21-L2	SAMEA120207823	ERR15609753	Liver	2023	Clinical	O5:H40
D19-22-L2	SAMEA120207825	ERR15609755	Liver	2023	Clinical	O5:H40
D23-23-L1	SAMEA120207826	ERR15609756	Liver	2023	Clinical	O23:H6
D23-23-L2	SAMEA120207827	ERR15609757	Liver	2023	Clinical	O45:H19
D23-24-L2	SAMEA120207829	ERR15609759	Liver	2023	Clinical	O2/O50:H1
D15-27-L1	SAMEA120207834	ERR15609764	Liver	2023	Clinical	O5:H40
D39-31-L2	SAMEA120207843	ERR15609773	Liver	2024	Clinical	O78:H4
D41-34-L1	SAMEA120207848	ERR15609778	Liver	2024	Clinical	O11:H25
D41-34-L2	SAMEA120207849	ERR15609779	Liver	2024	Clinical	O148:H39
D18-35-L1	SAMEA120207850	ERR15609780	Liver	2024	Clinical	O45:H19
D18-35-L2	SAMEA120207851	ERR15609781	Liver	2024	Clinical	O45:H19
D18-36-L1	SAMEA120207852	ERR15609782	Liver	2024	Clinical	O149
D10-37-L2	SAMEA120207855	ERR15609785	Liver	2024	Clinical	O78:H4
D9-39-L1	SAMEA120207858	ERR15609788	Liver	2024	Clinical	O78:H4
D19-40-L4	SAMEA120207861	ERR15609791	Liver	2024	Clinical	O78:H4
H17-1-1	SAMEA120207862	ERR15609792	Sock sample	2023	Non-clinical	O132:H28
H12-2-1	SAMEA120207864	ERR15609794	Sock sample	2023	Non-clinical	O113:H4
H12-2-2	SAMEA120207865	ERR15609795	Sock sample	2023	Non-clinical	O113:H4
H12-3-1	SAMEA120207866	ERR15609796	Sock sample	2023	Non-clinical	O113:H4
H20-6-1	SAMEA120207870	ERR15609800	Sock sample	2023	Non-clinical	O178:H16
H21-7-1	SAMEA120207872	ERR15609802	Sock sample	2023	Non-clinical	O8:H8
H12-9-1	SAMEA120207875	ERR15609805	Sock sample	2023	Non-clinical	O13/O129/O135:H11
H12-10-1	SAMEA120207877	ERR15609807	Sock sample	2023	Non-clinical	O113:H4
H19-11-2	SAMEA120207880	ERR15609810	Sock sample	2023	Non-clinical	H48
H8-12-2	SAMEA120207882	ERR15609812	Sock sample	2023	Non-clinical	O17/O44/O77
H8-13-2	SAMEA120207884	ERR15609814	Sock sample	2023	Non-clinical	O142:H27
H12-14-1	SAMEA120207885	ERR15609815	Sock sample	2023	Non-clinical	O8:H9
H12-16-1	SAMEA120207887	ERR15609817	Sock sample	2023	Non-clinical	O82:H8
H24-19-2	SAMEA120207892	ERR15609822	Sock sample	2023	Non-clinical	O26:H32
H24-20-1	SAMEA120207893	ERR15609823	Sock sample	2023	Non-clinical	O123/O186:H25
H25-22-1	SAMEA120207895	ERR15609825	Sock sample	2023	Non-clinical	H32
H26-23-2	SAMEA120207898	ERR15609828	Sock sample	2023	Non-clinical	O8:H51
H27-24-1	SAMEA120207899	ERR15609829	Sock sample	2023	Non-clinical	O82:H10
H27-24-2	SAMEA120207900	ERR15609830	Sock sample	2023	Non-clinical	O4:H16
H28-25-1	SAMEA120207901	ERR15609831	Sock sample	2023	Non-clinical	O16:H48
H29-26-1	SAMEA120207903	ERR15609833	Sock sample	2023	Non-clinical	O142:H27
H8-27-1	SAMEA120207904	ERR15609834	Sock sample	2023	Non-clinical	H20
H30-29-1	SAMEA120207908	ERR15609838	Sock sample	2023	Non-clinical	O176:H40
H30-29-2	SAMEA120207909	ERR15609839	Sock sample	2023	Non-clinical	O176:H40
H31-30-1	SAMEA120207910	ERR15609840	Sock sample	2023	Non-clinical	O8:H8
H12-32-1	SAMEA120207914	ERR15609844	Sock sample	2023	Non-clinical	O8:H11
H12-33-2	SAMEA120207916	ERR15609846	Sock sample	2023	Non-clinical	O109:H21
H17-35-2	SAMEA120207920	ERR15609850	Sock sample	2023	Non-clinical	O25:H8/H54
H17-36-1	SAMEA120207921	ERR15609851	Sock sample	2023	Non-clinical	O82:H10
H17-37-1	SAMEA120207923	ERR15609853	Sock sample	2023	Non-clinical	O85:H48
H17-37-2	SAMEA120207924	ERR15609854	Sock sample	2023	Non-clinical	O8:H18
H17-40-2	SAMEA120207930	ERR15609860	Sock sample	2023	Non-clinical	O6:H49
H17-41-1	SAMEA120207931	ERR15609861	Sock sample	2023	Non-clinical	O6:H49
H17-41-2	SAMEA120207932	ERR15609862	Sock sample	2023	Non-clinical	O6:H49
H25-42-2	SAMEA120207934	ERR15609864	Sock sample	2023	Non-clinical	O15:H6
H34-43-1	SAMEA120207935	ERR15609865	Sock sample	2023	Non-clinical	O102:H21
H34-43-2	SAMEA120207936	ERR15609866	Sock sample	2023	Non-clinical	O145:H40
H34-44-1	SAMEA120207937	ERR15609867	Sock sample	2023	Non-clinical	O153:H9
H34-44-2	SAMEA120207938	ERR15609868	Sock sample	2023	Non-clinical	O25:H8
H35-47-1	SAMEA120207943	ERR15609873	Sock sample	2023	Non-clinical	O16:H48
H36-49-2	SAMEA120207948	ERR15609878	Sock sample	2023	Non-clinical	H21
H36-50-2	SAMEA120207950	ERR15609880	Sock sample	2023	Non-clinical	H21
H15-51-2	SAMEA120207952	ERR15609882	Sock sample	2023	Non-clinical	O25:H26
H15-52-2	SAMEA120207954	ERR15609884	Sock sample	2023	Non-clinical	O153:H9
H38-54-1	SAMEA120207957	ERR15609887	Sock sample	2024	Non-clinical	O162:H7
H12-55-1	SAMEA120207959	ERR15609889	Sock sample	2024	Non-clinical	O116:H16
H12-57-1	SAMEA120207963	ERR15609893	Sock sample	2024	Non-clinical	O21:H21/H54
H39-60-1	SAMEA120207968	ERR15609898	Sock sample	2024	Non-clinical	O174:H7
H39-60-2	SAMEA120207969	ERR15609899	Sock sample	2024	Non-clinical	H9
D15-16-Y5	SAMEA122082201	ERR16959729	Yolk sac	2023	Clinical	O78:H4
D10-10-Y2	SAMEA122082173	ERR16959701	Yolk sac	2023	Clinical	O5:H40
D10-37-L3	SAMEA122082176	ERR16959704	Liver	2024	Clinical	O78:H4
D11-11-Y6	SAMEA122082182	ERR16959710	Yolk sac	2023	Clinical	O3:H6
D14-14-C2	SAMEA122082194	ERR16959722	Cellulitis lesion	2023	Clinical	O78:H4
D18-19-C5	SAMEA122082211	ERR16959739	Cellulitis lesion	2023	Clinical	O78:H4
D18-35-Y3	SAMEA122082216	ERR16959744	Yolk sac	2024	Clinical	O2/O50:H5
D18-36-L2	SAMEA122082217	ERR16959745	Liver	2024	Clinical	O84:H25
D19-28-Y2	SAMEA122082229	ERR16959757	Yolk sac	2024	Clinical	O45:H19
D3-3-L3	SAMEA122082253	ERR16959781	Liver	2023	Clinical	O78:H4
D39-31-L4	SAMEA122082256	ERR16959784	Liver	2024	Clinical	O78:H4
D39-32-L2	SAMEA122082259	ERR16959787	Liver	2024	Clinical	O78:H4
D39-32-Y2	SAMEA122082261	ERR16959789	Yolk sac	2024	Clinical	O78:H4
D40-33-C1	SAMEA122082262	ERR16959790	Cellulitis lesion	2024	Clinical	O78:H4
D4-25-L1	SAMEA122082267	ERR16959795	Liver	2023	Clinical	O161:H4
D5-5-S3	SAMEA122082273	ERR16959801	Spleen	2023	Clinical	O78:H4
D6-6-C2	SAMEA122082274	ERR16959802	Cellulitis lesion	2023	Clinical	O78:H4
D6-6-S3	SAMEA122082275	ERR16959803	Spleen	2023	Clinical	O27:H18
D7-7-L2	SAMEA122082283	ERR16959811	Liver	2023	Clinical	O161:H4
D9-39-C2	SAMEA122082290	ERR16959818	Cellulitis lesion	2024	Clinical	O78:H4
D9-39-L4	SAMEA122082291	ERR16959819	Liver	2024	Clinical	O78:H4
D10-37-C3	SAMEA122082175	ERR16959703	Cellulitis lesion	2024	Clinical	O78:H4
D11-11-L3	SAMEA122082177	ERR16959705	Liver	2023	Clinical	O78:H4
D11-11-L4	SAMEA122082178	ERR16959706	Liver	2023	Clinical	O78:H4
D11-11-L5	SAMEA122082179	ERR16959707	Liver	2023	Clinical	O78:H4
D11-11-S5	SAMEA122082180	ERR16959708	Spleen	2023	Clinical	O78:H4
D1-1-C4	SAMEA122082183	ERR16959711	Cellulitis lesion	2022	Clinical	O78:H4
D1-1-P3	SAMEA122082184	ERR16959712	Pericardial sac	2022	Clinical	O8:H31
D1-1-S1	SAMEA122082185	ERR16959713	Spleen	2022	Clinical	O162:H7
D12-12-C3	SAMEA122082186	ERR16959714	Cellulitis lesion	2023	Clinical	O78:H4
D12-12-L3	SAMEA122082188	ERR16959716	Liver	2023	Clinical	O78:H4
D13-13-C2	SAMEA122082190	ERR16959718	Cellulitis lesion	2023	Clinical	O78:H4
D13-13-C4	SAMEA122082191	ERR16959719	Cellulitis lesion	2023	Clinical	O78:H4
D14-14-C1	SAMEA122082193	ERR16959721	Cellulitis lesion	2023	Clinical	O78:H4
D14-14-C3	SAMEA122082195	ERR16959723	Cellulitis lesion	2023	Clinical	O78:H4
D14-14-S2	SAMEA122082196	ERR16959724	Spleen	2023	Clinical	O78:H4
D15-16-L4	SAMEA122082198	ERR16959726	Liver	2023	Clinical	O78:H4
D15-16-Y2	SAMEA122082199	ERR16959727	Yolk sac	2023	Clinical	O78:H4
D15-27-L3	SAMEA122082202	ERR16959730	Liver	2023	Clinical	O8:H49
D15-27-Y2	SAMEA122082203	ERR16959731	Yolk sac	2023	Clinical	O5:H40
D15-27-Y3	SAMEA122082204	ERR16959732	Yolk sac	2023	Clinical	O8:H49
D16-17-C1	SAMEA122082206	ERR16959734	Cellulitis lesion	2023	Clinical	O78:H4
D16-17-C3	SAMEA122082207	ERR16959735	Cellulitis lesion	2023	Clinical	O78:H4
D17-18-L3	SAMEA122082208	ERR16959736	Liver	2023	Clinical	O78:H4
D17-18-S3	SAMEA122082209	ERR16959737	Spleen	2023	Clinical	O78:H4
D18-19-C4	SAMEA122082210	ERR16959738	Cellulitis lesion	2023	Clinical	O78:H4
D18-19-L3	SAMEA122082213	ERR16959741	Liver	2023	Clinical	O78:H4
D18-35-L3	SAMEA122082215	ERR16959743	Liver	2024	Clinical	O2/O50:H5
D18-36-Y1	SAMEA122082219	ERR16959747	Yolk sac	2024	Clinical	O149
D18-36-Y2	SAMEA122082220	ERR16959748	Yolk sac	2024	Clinical	O84:H25
D19-20-S1	SAMEA122082222	ERR16959750	Spleen	2023	Clinical	O78:H4
D19-21-S3	SAMEA122082224	ERR16959752	Spleen	2023	Clinical	O5:H40
D19-22-S2	SAMEA122082226	ERR16959754	Spleen	2023	Clinical	O5:H40
D19-22-Y1	SAMEA122082227	ERR16959755	Yolk sac	2023	Clinical	O103:H21
D19-28-L1	SAMEA122082228	ERR16959756	Liver	2024	Clinical	O22:H7
D19-29-S3	SAMEA122082230	ERR16959758	Spleen	2024	Clinical	O45:H19
D19-29-Y2	SAMEA122082231	ERR16959759	Yolk sac	2024	Clinical	O103:H21
D19-30-L1	SAMEA122082233	ERR16959761	Liver	2024	Clinical	O8:H8
D19-30-Y1	SAMEA122082234	ERR16959762	Yolk sac	2024	Clinical	O8:H8
D19-30-Y3	SAMEA122082235	ERR16959763	Yolk sac	2024	Clinical	H30
D19-40-Y2	SAMEA122082237	ERR16959765	Yolk sac	2024	Clinical	O78:H4
D2-2-C1	SAMEA122082238	ERR16959766	Cellulitis lesion	2022	Clinical	O78:H4
D2-2-C3	SAMEA122082240	ERR16959768	Cellulitis lesion	2022	Clinical	O78:H4
D2-2-J1	SAMEA122082241	ERR16959769	Joint capsule	2022	Clinical	O78:H4
D23-23-S2	SAMEA122082242	ERR16959770	Spleen	2023	Clinical	O45:H19
D23-23-S3	SAMEA122082243	ERR16959771	Spleen	2023	Clinical	O45:H19
D23-23-Y1	SAMEA122082244	ERR16959772	Yolk sac	2023	Clinical	O23:H6
D32-26-L3	SAMEA122082248	ERR16959776	Liver	2023	Clinical	O5:H40
D32-26-L4	SAMEA122082249	ERR16959777	Liver	2023	Clinical	O5:H40
D32-26-Y2	SAMEA122082250	ERR16959778	Yolk sac	2023	Clinical	O5:H40
D3-3-C2	SAMEA122082252	ERR16959780	Cellulitis lesion	2023	Clinical	O78:H4
D3-3-S3	SAMEA122082254	ERR16959782	Spleen	2023	Clinical	O78:H4
D39-31-L3	SAMEA122082255	ERR16959783	Liver	2024	Clinical	O78:H4
D39-31-Y1	SAMEA122082257	ERR16959785	Yolk sac	2024	Clinical	O78:H4
D39-31-Y3	SAMEA122082258	ERR16959786	Yolk sac	2024	Clinical	O78:H4
D40-33-C3	SAMEA122082263	ERR16959791	Cellulitis lesion	2024	Clinical	O78:H4
D40-33-S2	SAMEA122082264	ERR16959792	Spleen	2024	Clinical	O78:H4
D41-34-S1	SAMEA122082265	ERR16959793	Spleen	2024	Clinical	O11:H25
D41-34-S2	SAMEA122082266	ERR16959794	Spleen	2024	Clinical	O188:H4
D4-25-L5	SAMEA122082269	ERR16959797	Liver	2023	Clinical	O84:H25
D4-4-C1	SAMEA122082270	ERR16959798	Cellulitis lesion	2023	Clinical	O78:H4
D5-5-S2	SAMEA122082272	ERR16959800	Spleen	2023	Clinical	O78:H4
D7-15-C1	SAMEA122082276	ERR16959804	Cellulitis lesion	2023	Clinical	O78:H4
D7-15-C3	SAMEA122082277	ERR16959805	Cellulitis lesion	2023	Clinical	O78:H4
D7-15-L3	SAMEA122082278	ERR16959806	Liver	2023	Clinical	O78:H4
D7-7-C3	SAMEA122082279	ERR16959807	Cellulitis lesion	2023	Clinical	O161:H4
D7-7-C4	SAMEA122082280	ERR16959808	Cellulitis lesion	2023	Clinical	O161:H4
D7-7-C6	SAMEA122082282	ERR16959810	Cellulitis lesion	2023	Clinical	O161:H4
D8-8-C1	SAMEA122082285	ERR16959813	Cellulitis lesion	2023	Clinical	O78:H4
D8-8-L3	SAMEA122082286	ERR16959814	Liver	2023	Clinical	O78:H4
D8-8-S1	SAMEA122082287	ERR16959815	Spleen	2023	Clinical	O78:H4
D9-9-S1	SAMEA122082292	ERR16959820	Spleen	2023	Clinical	O162:H7
D9-9-S2	SAMEA122082293	ERR16959821	Spleen	2023	Clinical	O78:H4
D10-10-Y3	SAMEA122082174	ERR16959702	Yolk sac	2023	Clinical	O162:H7
D11-11-Y1	SAMEA122082181	ERR16959709	Yolk sac	2023	Clinical	O78:H4
D12-12-C4	SAMEA122082187	ERR16959715	Cellulitis lesion	2023	Clinical	O78:H4
D15-16-L3	SAMEA122082197	ERR16959725	Liver	2023	Clinical	O78:H4
D15-16-Y4	SAMEA122082200	ERR16959728	Yolk sac	2023	Clinical	O78:H4
D15-27-Y4	SAMEA122082205	ERR16959733	Yolk sac	2023	Clinical	O5:H40
D18-19-C6	SAMEA122082212	ERR16959740	Cellulitis lesion	2023	Clinical	O78:H4
D18-19-S1	SAMEA122082214	ERR16959742	Spleen	2023	Clinical	O78:H4
D18-36-L4	SAMEA122082218	ERR16959746	Liver	2024	Clinical	O84:H25
D19-20-L3	SAMEA122082221	ERR16959749	Liver	2023	Clinical	O78:H4
D19-20-S4	SAMEA122082223	ERR16959751	Spleen	2023	Clinical	O78:H4
D19-21-Y1	SAMEA122082225	ERR16959753	Yolk sac	2023	Clinical	O5:H40
D19-29-Y3	SAMEA122082232	ERR16959760	Yolk sac	2024	Clinical	O5:H40
D19-40-L3	SAMEA122082236	ERR16959764	Liver	2024	Clinical	O78:H4
D2-2-C2	SAMEA122082239	ERR16959767	Cellulitis lesion	2022	Clinical	O78:H4
D23-24-L3	SAMEA122082245	ERR16959773	Liver	2023	Clinical	O45:H19
D23-24-S2	SAMEA122082246	ERR16959774	Spleen	2023	Clinical	O2/O50:H1
D23-24-Y1	SAMEA122082247	ERR16959775	Yolk sac	2023	Clinical	O91:H21
D3-3-C1	SAMEA122082251	ERR16959779	Cellulitis lesion	2023	Clinical	O78:H4
D39-32-Y1	SAMEA122082260	ERR16959788	Yolk sac	2024	Clinical	O78:H4
D4-25-L4	SAMEA122082268	ERR16959796	Liver	2023	Clinical	O103:H21
D4-4-L3	SAMEA122082271	ERR16959799	Liver	2023	Clinical	O78:H4
D7-7-C5	SAMEA122082281	ERR16959809	Cellulitis lesion	2023	Clinical	O161:H4
D7-7-S1	SAMEA122082284	ERR16959812	Spleen	2023	Clinical	O23:H6
D9-38-C1	SAMEA122082288	ERR16959816	Cellulitis lesion	2024	Clinical	O78:H4
D9-38-C3	SAMEA122082289	ERR16959817	Cellulitis lesion	2024	Clinical	O78:H4

## Sheet: Supplementary Table 2
Supplementary Table 2. Program parameters that differ from default parameters.
Program	Version	Parameters
fastp	0.23.4	--detect_adapter_for_pe --adapter_fasta Nextera.fa --dedup --cut_right --length_required 36
BBMap reformat.sh	39.09	sbt=500000000
Unicycler	0.5.1
QUAST	5.0.2
Kraken2	2.1.3 Database: standard 8 GB 20230605
FastMLST	0.0.16 Database downloaded 2024-09-25	-sch ecoli#1
ClermonTyping	24.02	--threshold 500
SerotypeFinder	2.0.1 Database: 1.0 (2022-05-16)	-x -l 0.9 -t 0.9

## Sheet: Supplementary Table 3
Supplementary Table 3. Presence/absence matrix of 105 virulence-associated genes (VAGs) in E. coli isolates from Swedish broiler flocks. Presence is indicated by 1 and absence by blank cells. Isolate IDs encode sample metadata as described in Figure 1.
Isolate ID	Isolate group	Number of VAGs	aalB	aalF	aalG	aamR	afaD	air	anr	AslA	astA	capU	cba	cdt-IVB	cea	chuA	cia	cib	cif	clbB	clpK1	cma	colE4	colE7	colE9	csgA	cvaC	dhaK	eae-b01a-beta_1a	efa1	eilA	espA	espB	espF	espJ	espY2	etpD	etsC	faeC	faeD	faeE	faeF	faeH	faeH2	faeI	faeJ	fdeC	fimH	focCsfaE
D8-8-L1	Clinical	32							1				1									1				1	1											1									1	1
D8-8-L2	Clinical	32							1				1									1				1	1											1									1	1
D8-8-L3	Clinical	32							1				1									1				1	1											1									1	1
D10-10-L1	Clinical	41							1	1		1														1	1											1										1
D10-10-L2	Clinical	39							1	1		1														1	1											1										1
D10-10-L3	Clinical	40							1	1		1														1	1											1										1
D11-11-L1	Clinical	32							1				1									1				1	1											1									1	1
D11-11-L2	Clinical	32							1				1									1				1	1											1									1	1
D11-11-L3	Clinical	33							1				1									1				1	1											1									1	1
D11-11-L4	Clinical	32							1				1									1				1	1											1									1	1
D11-11-L5	Clinical	32							1				1									1				1	1											1									1	1
D12-12-L1	Clinical	29							1																	1	1											1									1	1
D12-12-L2	Clinical	30							1																	1	1											1									1	1
D12-12-L3	Clinical	29							1																	1	1											1									1	1
D13-13-L1	Clinical	32							1				1									1				1	1											1									1	1
D13-13-L2	Clinical	32							1				1									1				1	1											1									1	1
D13-13-L3	Clinical	33							1				1									1				1	1											1									1	1
D14-14-L1	Clinical	33							1				1									1				1	1											1									1	1
D14-14-L2	Clinical	32							1				1									1				1	1											1									1	1
D7-15-L1	Clinical	32							1				1									1				1	1											1									1	1
D7-15-L2	Clinical	33							1				1									1				1	1											1									1	1
D7-15-L3	Clinical	32							1				1									1				1	1											1									1	1
D15-16-L1	Clinical	30							1																	1	1											1									1	1
D15-16-L2	Clinical	30							1																	1	1											1									1	1
D15-16-L3	Clinical	31							1																	1	1											1									1	1
D15-16-L4	Clinical	30							1																	1	1											1									1	1
D16-17-L1	Clinical	29							1																	1	1											1									1	1
D16-17-C1	Clinical	29							1																	1	1											1									1	1
D16-17-L2	Clinical	29							1																	1	1											1									1	1
D17-18-L1	Clinical	31							1																	1	1											1									1	1
D17-18-L2	Clinical	30							1																	1	1											1									1	1
D17-18-L3	Clinical	31							1																	1	1											1									1	1
D18-19-L1	Clinical	32							1				1									1				1	1											1									1	1
D18-19-S1	Clinical	32							1				1									1				1	1											1									1	1
D18-19-L2	Clinical	32							1				1									1				1	1											1									1	1
D18-19-L3	Clinical	32							1				1									1				1	1											1									1	1
D19-20-L1	Clinical	29							1																	1	1											1									1	1
D19-20-L2	Clinical	29							1																	1	1											1									1	1
D19-20-L3	Clinical	29							1																	1	1											1									1	1
D8-8-S1	Clinical	32							1				1									1				1	1											1									1	1
D8-8-C1	Clinical	33							1				1									1				1	1											1									1	1
D10-10-Y2	Clinical	39							1	1		1														1	1											1										1
D10-10-Y3	Clinical	26							1																	1	1											1									1	1
D11-11-Y1	Clinical	32							1				1									1				1	1											1									1	1
D11-11-S5	Clinical	32							1				1									1				1	1											1									1	1
D11-11-Y6	Clinical	36						1	1	1						1										1	1				1							1									1	1
D12-12-S1	Clinical	29							1																	1	1											1									1	1
D12-12-C4	Clinical	32							1				1									1				1	1											1									1	1
D12-12-C3	Clinical	30							1																	1	1											1									1	1
D13-13-C4	Clinical	29							1																	1	1											1									1	1
D13-13-C2	Clinical	32							1				1									1				1	1											1									1	1
D14-14-C1	Clinical	32							1				1									1				1	1											1									1	1
D14-14-C2	Clinical	33							1				1									1				1	1											1									1	1
D14-14-S2	Clinical	32							1				1									1				1	1											1									1	1
D14-14-C3	Clinical	32							1				1									1				1	1											1									1	1
D7-15-C1	Clinical	33							1				1									1				1	1											1									1	1
D7-15-C3	Clinical	32							1				1									1				1	1											1									1	1
D15-16-Y2	Clinical	30							1																	1	1											1									1	1
D15-16-Y4	Clinical	30							1																	1	1											1									1	1
D15-16-Y5	Clinical	30							1																	1	1											1									1	1
D16-17-C3	Clinical	29							1																	1	1											1									1	1
D17-18-S3	Clinical	30							1																	1	1											1									1	1
D18-19-C4	Clinical	30							1																	1	1											1									1	1
D18-19-C5	Clinical	32							1				1									1				1	1											1									1	1
D18-19-C6	Clinical	32							1				1									1				1	1											1									1	1
D19-20-S4	Clinical	29							1																	1	1											1									1	1
D19-20-S1	Clinical	29							1																	1	1											1									1	1
D1-1-S1	Clinical	26							1																	1	1											1									1	1
D1-1-L2	Clinical	30							1																	1	1											1									1	1
D1-1-P3	Clinical	31						1		1						1										1	1				1							1									1	1
D1-1-C4	Clinical	30							1																	1	1											1									1	1
D1-1-P5	Clinical	29							1																	1	1											1									1	1
D2-2-J1	Clinical	32							1				1									1				1	1											1									1	1
D2-2-C1	Clinical	32							1				1									1				1	1											1									1	1
D2-2-C2	Clinical	32							1				1									1				1	1											1									1	1
D2-2-L2	Clinical	32							1				1									1				1	1											1									1	1
D2-2-L3	Clinical	32							1				1									1				1	1											1									1	1
D2-2-C3	Clinical	32							1				1									1				1	1											1									1	1
D3-3-L1	Clinical	32							1				1									1				1	1											1									1	1
D3-3-C1	Clinical	33							1				1									1				1	1											1									1	1
D3-3-L2	Clinical	32							1				1									1				1	1											1									1	1
D3-3-C2	Clinical	32							1				1									1				1	1											1									1	1
D3-3-L3	Clinical	33							1				1									1				1	1											1									1	1
D3-3-S3	Clinical	33							1				1									1				1	1											1									1	1
D4-4-L1	Clinical	32							1				1									1				1	1											1									1	1
D4-4-L2	Clinical	32							1				1									1				1	1											1									1	1
D4-4-L3	Clinical	32							1				1									1				1	1											1									1	1
D4-4-C1	Clinical	32							1				1									1				1	1											1									1	1
D5-5-L1	Clinical	29							1																	1	1											1									1	1
D5-5-L2	Clinical	29							1																	1	1											1									1	1
D5-5-S2	Clinical	29							1																	1	1											1									1	1
D5-5-S3	Clinical	30							1																	1	1											1									1	1
D6-6-S1	Clinical	29							1																	1	1											1									1	1
D6-6-C2	Clinical	29							1																	1	1											1									1	1
D6-6-L2	Clinical	29							1																	1	1											1									1	1
D6-6-S3	Clinical	20								1						1										1										1											1	1
D7-7-L1	Clinical	37						1	1	1						1						1				1	1				1							1									1	1
D7-7-S1	Clinical	37						1	1	1						1						1				1	1				1							1									1	1
D7-7-L2	Clinical	42				1			1	1			1			1	1					1				1												1									1	1
D7-7-L3	Clinical	42				1			1	1			1			1	1					1				1												1									1	1
D7-7-C3	Clinical	42				1			1	1			1			1	1					1				1												1									1	1
D7-7-C4	Clinical	42				1			1	1			1			1	1					1				1												1									1	1
D7-7-C5	Clinical	43				1			1	1			1			1	1					1				1												1									1	1
D7-7-C6	Clinical	42				1			1	1			1			1	1					1				1												1									1	1
D9-9-L1	Clinical	26							1																	1	1											1									1	1
D9-9-S1	Clinical	26							1																	1	1											1									1	1
D9-9-S2	Clinical	32							1				1									1				1	1											1									1	1
D9-9-L2	Clinical	32							1				1									1				1	1											1									1	1
D19-21-Y1	Clinical	38							1	1		1														1	1											1										1
D19-21-L1	Clinical	39							1	1		1														1	1											1										1
D19-21-L2	Clinical	38							1	1		1														1	1											1										1
D19-21-S3	Clinical	38							1	1		1														1	1											1										1
D19-22-L1	Clinical	30							1				1				1					1				1	1											1									1	1
D19-22-Y1	Clinical	30							1				1				1					1				1	1											1									1	1
D19-22-L2	Clinical	37							1	1		1														1	1											1										1
D19-22-S2	Clinical	38							1	1		1														1	1											1										1
D23-23-Y1	Clinical	38						1	1	1						1								1		1	1				1							1									1	1
D23-23-L1	Clinical	35							1	1						1								1		1	1				1							1									1	1
D23-23-S2	Clinical	31						1	1	1						1						1				1					1					1		1									1	1
D23-23-L2	Clinical	31						1	1	1						1						1				1					1					1		1									1	1
D23-23-S3	Clinical	31						1	1	1						1						1				1					1					1		1									1	1
D23-24-Y1	Clinical	26							1																	1	1											1									1	1
D23-24-L1	Clinical	32						1	1	1						1						1				1					1					1		1									1	1
D23-24-L2	Clinical	29								1						1						1				1	1	1																			1	1
D23-24-S2	Clinical	30								1						1						1				1	1	1																			1	1
D23-24-L3	Clinical	30							1				1				1					1				1	1											1									1	1
D4-25-L1	Clinical	40				1			1	1			1			1	1					1				1	1											1									1	1
D4-25-L2	Clinical	39							1	1	1			1		1										1	1	1										1									1	1
D4-25-L3	Clinical	40							1	1	1			1		1	1									1	1	1										1									1	1
D4-25-L4	Clinical	30							1				1				1					1				1	1											1									1	1
D4-25-L5	Clinical	27							1	1						1						1				1												1									1	1
D32-26-L1	Clinical	42		1	1				1	1		1														1	1											1	1	1		1				1		1
D32-26-Y2	Clinical	37		1	1				1	1		1														1	1											1	1	1		1				1		1
D32-26-L2	Clinical	41		1	1				1	1		1														1	1											1	1	1		1				1		1
D32-26-L3	Clinical	42		1	1				1	1		1														1	1											1	1	1		1				1		1
D32-26-L4	Clinical	41		1	1				1	1		1														1	1											1	1	1		1				1		1
D15-27-L1	Clinical	42		1	1				1	1		1														1	1											1	1	1		1				1		1
D15-27-L2	Clinical	42		1	1				1	1		1														1	1											1	1	1		1				1		1
D15-27-Y2	Clinical	42		1	1				1	1		1														1	1											1	1	1		1				1		1
D15-27-L3	Clinical	29							1						1							1				1	1																				1	1	1
D15-27-Y3	Clinical	29							1						1							1				1	1																				1	1	1
D15-27-Y4	Clinical	41		1	1				1	1		1														1	1											1	1	1		1				1		1
D19-28-L1	Clinical	24							1								1									1	1											1									1	1
D19-28-L2	Clinical	31						1	1	1						1						1				1					1					1		1									1	1
D19-28-Y2	Clinical	32						1	1	1						1						1				1					1					1		1									1	1
D19-28-L3	Clinical	24							1								1									1	1											1									1	1
D19-29-L1	Clinical	30							1				1				1					1				1	1											1									1	1
D19-29-Y2	Clinical	31							1				1				1					1				1	1											1									1	1
D19-29-S3	Clinical	32						1	1	1						1						1				1					1					1		1									1	1
D19-29-Y3	Clinical	38							1	1		1														1	1											1										1
D19-29-L3	Clinical	38							1	1		1														1	1											1										1
D19-30-L1	Clinical	31							1													1		1		1	1																				1	1
D19-30-Y1	Clinical	31							1													1		1		1	1																				1	1
D19-30-L2	Clinical	31							1													1		1		1	1																				1	1
D19-30-L3	Clinical	36							1	1						1										1	1	1										1									1	1
D19-30-Y3	Clinical	29							1	1											1	1				1	1											1									1	1
D39-31-L1	Clinical	29							1																	1	1											1									1	1
D39-31-Y1	Clinical	29							1																	1	1											1									1	1
D39-31-L2	Clinical	29							1																	1	1											1									1	1
D39-31-Y3	Clinical	30							1																	1	1											1									1	1
D39-31-L3	Clinical	30							1																	1	1											1									1	1
D39-31-L4	Clinical	29							1																	1	1											1									1	1
D39-32-L1	Clinical	28							1																	1	1											1									1	1
D39-32-Y1	Clinical	29							1																	1	1											1									1	1
D39-32-L2	Clinical	29							1																	1	1											1									1	1
D39-32-Y2	Clinical	30							1																	1	1											1									1	1
D39-32-L3	Clinical	29							1																	1	1											1									1	1
D40-33-C1	Clinical	31							1																	1	1											1									1	1
D40-33-L1	Clinical	30							1																	1	1											1									1	1
D40-33-S2	Clinical	30							1																	1	1											1									1	1
D40-33-C3	Clinical	31							1																	1	1											1									1	1
D40-33-L3	Clinical	31							1																	1	1											1									1	1
D41-34-S1	Clinical	35						1	1	1						1	1									1	1				1					1		1									1	1
D41-34-L1	Clinical	35						1	1	1						1	1									1	1				1					1		1									1	1
D41-34-L2	Clinical	21				1		1		1						1										1					1					1											1	1
D41-34-S2	Clinical	36							1	1					1	1										1																					1	1
D18-35-L1	Clinical	30						1	1	1						1						1				1					1					1		1									1	1
D18-35-L2	Clinical	31						1	1	1						1						1				1					1					1		1									1	1
D18-35-L3	Clinical	43				1			1	1	1					1				1			1			1	1	1										1									1	1
D18-35-Y3	Clinical	43				1			1	1	1					1				1			1			1	1	1										1									1	1
D18-36-L1	Clinical	29							1	1	1				1	1						1				1												1									1	1
D18-36-Y1	Clinical	29							1	1	1				1	1						1				1												1									1	1
D18-36-L2	Clinical	31							1	1						1						1				1												1									1	1
D18-36-Y2	Clinical	32							1	1						1						1				1												1									1	1
D18-36-L3	Clinical	31							1	1						1						1				1												1									1	1
D18-36-L4	Clinical	31							1	1						1						1				1												1									1	1
D10-37-L1	Clinical	15							1	1																1																					1	1
D10-37-L2	Clinical	30							1																	1	1											1									1	1
D10-37-L3	Clinical	30							1																	1	1											1									1	1
D10-37-C3	Clinical	29							1																	1	1											1									1	1
D9-38-L1	Clinical	29							1																	1	1											1									1	1
D9-38-C1	Clinical	29							1																	1	1											1									1	1
D9-38-L2	Clinical	29							1																	1	1											1									1	1
D9-38-C3	Clinical	29							1																	1	1											1									1	1
D9-39-L1	Clinical	29							1																	1	1											1									1	1
D9-39-C2	Clinical	29							1																	1	1											1									1	1
D9-39-L3	Clinical	29							1																	1	1											1									1	1
D9-39-L4	Clinical	29							1																	1	1											1									1	1
D19-40-L1	Clinical	30							1																	1	1											1									1	1
D19-40-Y2	Clinical	29							1																	1	1											1									1	1
D19-40-L3	Clinical	30							1																	1	1											1									1	1
D19-40-L4	Clinical	30							1																	1	1											1									1	1
H17-1-1	Non-clinical	14							1	1	1															1																						1
H17-1-2	Non-clinical	25							1																	1	1											1									1	1
H12-2-1	Non-clinical	17								1	1							1								1																					1	1
H12-2-2	Non-clinical	16								1	1							1								1																					1	1
H12-3-1	Non-clinical	16								1	1							1								1																					1	1
H12-3-2	Non-clinical	21	1	1					1									1								1											1		1			1	1		1			1
H12-4-1	Non-clinical	44							1	1			1			1	1	1				1				1	1	1										1									1	1
H12-5-1	Non-clinical	23				1			1	1									1							1			1			1	1															1
H20-6-1	Non-clinical	17							1																	1																					1	1
H20-6-2	Non-clinical	19						1		1						1										1					1					1											1	1
H21-7-1	Non-clinical	27							1																	1	1											1									1	1
H21-7-2	Non-clinical	19				1			1																	1																					1	1
H22-8-1	Non-clinical	15																								1																					1	1
H22-8-2	Non-clinical	20																				1				1																					1	1
H12-9-1	Non-clinical	16								1								1								1																					1	1
H12-9-2	Non-clinical	16								1								1								1																					1	1
H12-10-1	Non-clinical	16								1	1							1								1																					1	1
H12-10-2	Non-clinical	16								1	1							1								1																					1	1
H19-11-1	Non-clinical	41						1	1	1					1	1	1								1	1					1							1	1		1	1		1	1	1	1	1
H19-11-2	Non-clinical	25							1	1							1									1	1											1										1
H8-12-1	Non-clinical	18							1	1																1											1										1	1
H8-12-2	Non-clinical	41						1	1	1					1	1	1								1	1					1							1	1		1	1		1	1	1	1	1
H8-13-1	Non-clinical	27							1	1									1							1			1			1	1	1													1	1
H8-13-2	Non-clinical	21																				1				1	1																				1	1
H12-14-1	Non-clinical	22																1								1																					1	1
H12-15-1	Non-clinical	16				1				1	1															1																						1
H12-16-1	Non-clinical	22							1									1				1				1	1																				1	1
H12-16-2	Non-clinical	14								1								1								1																					1	1
H18-17-1	Non-clinical	27							1																	1	1											1									1	1
H18-18-1	Non-clinical	18									1															1																						1
H24-19-1	Non-clinical	22																				1				1	1																				1	1
H24-19-2	Non-clinical	22							1	1							1									1												1									1	1
H24-20-1	Non-clinical	14							1																	1																					1	1
H24-21-1	Non-clinical	22					1										1					1				1																					1	1
H25-22-1	Non-clinical	16					1			1							1									1																					1	1
H25-22-2	Non-clinical	26					1		1	1							1									1	1											1										1
H26-23-1	Non-clinical	17							1		1															1																					1	1
H26-23-2	Non-clinical	16							1								1									1																					1
H27-24-1	Non-clinical	18								1								1								1																					1	1
H27-24-2	Non-clinical	22								1								1								1												1	1		1	1			1	1		1
H28-25-1	Non-clinical	13								1								1								1																						1
H28-25-2	Non-clinical	17								1	1							1								1																					1	1
H29-26-1	Non-clinical	22																1								1												1	1		1	1			1	1	1	1
H8-27-1	Non-clinical	17				1																				1																					1
H8-27-2	Non-clinical	23							1	1	1															1										1		1	1		1	1			1	1		1
H16-28-1	Non-clinical	23							1								1									1	1											1
H16-28-2	Non-clinical	24							1								1									1	1											1
H30-29-1	Non-clinical	26				1			1	1									1							1			1			1	1	1														1
H30-29-2	Non-clinical	27				1			1	1									1							1			1			1	1	1														1
H31-30-1	Non-clinical	22																								1																					1	1
H31-30-2	Non-clinical	40				1			1	1			1			1	1					1				1	1											1									1	1
H16-31-1	Non-clinical	17						1		1						1										1					1					1											1	1
H16-31-2	Non-clinical	14								1																1																						1
H12-32-1	Non-clinical	28							1	1	1						1									1	1											1									1	1
H12-33-1	Non-clinical	21							1	1																1												1	1		1	1			1	1		1
H12-33-2	Non-clinical	29							1									1	1							1			1	1		1	1	1	1												1	1
H33-34-1	Non-clinical	29							1	1						1	1									1	1											1									1	1
H33-34-2	Non-clinical	26								1						1	1					1				1	1																				1	1
H17-35-1	Non-clinical	27							1	1	1								1							1			1			1	1	1													1	1
H17-35-2	Non-clinical	18				1																				1																					1	1
H17-36-1	Non-clinical	20							1		1															1												1										1
H17-36-2	Non-clinical	30							1	1						1	1									1	1											1									1	1
H17-37-1	Non-clinical	16				1				1								1								1																						1
H17-37-2	Non-clinical	23								1						1		1								1										1											1	1
H17-38-1	Non-clinical	20								1						1		1								1										1											1	1
H17-38-2	Non-clinical	14																1								1																					1	1
H17-39-1	Non-clinical	30							1	1	1								1							1			1			1	1														1	1
H17-39-2	Non-clinical	18				1																				1																					1	1
H17-40-1	Non-clinical	13																1								1																					1	1
H17-40-2	Non-clinical	13																1								1																					1	1
H17-41-1	Non-clinical	13																1								1																					1	1
H17-41-2	Non-clinical	13																1								1																					1	1
H25-42-1	Non-clinical	16							1																	1												1										1
H25-42-2	Non-clinical	39						1	1	1						1										1	1				1							1									1	1
H34-43-1	Non-clinical	18									1															1																					1	1
H34-43-2	Non-clinical	25				1			1	1									1							1			1			1	1	1														1
H34-44-1	Non-clinical	31						1	1	1						1										1	1				1					1											1	1
H34-44-2	Non-clinical	18				1																				1																					1	1
H28-45-1	Non-clinical	30					1		1						1		1								1	1	1											1									1	1
H28-45-2	Non-clinical	31							1	1						1	1									1	1				1					1		1									1	1
H28-46-1	Non-clinical	29				1			1	1									1							1			1			1	1	1														1
H28-46-2	Non-clinical	29							1	1									1							1			1			1	1	1													1	1
H35-47-1	Non-clinical	16							1	1	1															1																						1
H35-47-2	Non-clinical	16							1	1	1															1																						1
H10-48-1	Non-clinical	21							1	1							1									1												1									1	1
H10-48-2	Non-clinical	18						1		1						1										1					1					1											1	1
H36-49-1	Non-clinical	19								1						1										1										1											1	1
H36-49-2	Non-clinical	23							1		1						1									1	1
H36-50-1	Non-clinical	24				1			1	1									1							1			1			1	1	1														1
H36-50-2	Non-clinical	24							1		1						1									1	1
H15-51-1	Non-clinical	20								1					1											1																						1
H15-51-2	Non-clinical	25				1			1	1	1								1							1			1			1	1		1												1	1
H15-52-1	Non-clinical	16								1	1															1																					1	1
H15-52-2	Non-clinical	33					1	1	1	1						1	1					1				1					1					1											1	1
H37-53-1	Non-clinical	30							1	1						1	1									1	1											1									1	1
H37-53-2	Non-clinical	27							1	1							1									1	1											1									1	1
H38-54-1	Non-clinical	26							1								1									1	1											1									1	1
H38-54-2	Non-clinical	23							1	1	1															1																					1	1
H12-55-1	Non-clinical	22	1	1					1									1								1											1		1			1	1		1			1
H12-55-2	Non-clinical	22	1	1					1									1								1											1		1			1	1		1			1
H12-56-1	Non-clinical	29							1						1											1	1											1									1	1	1
H12-56-2	Non-clinical	26						1		1						1										1					1					1											1	1
H12-57-1	Non-clinical	17							1		1															1																					1	1
H12-58-1	Non-clinical	16								1	1							1								1																					1	1
H12-58-2	Non-clinical	27						1		1						1	1									1					1					1											1	1
H19-59-1	Non-clinical	22							1													1				1	1																				1	1
H19-59-2	Non-clinical	23							1													1				1	1																				1	1
H39-60-1	Non-clinical	23							1													1				1	1																				1	1
H39-60-2	Non-clinical	19							1																	1																						1
[truncated: 58 more columns]

## Sheet: Supplementary Table 4
Supplementary Table 4. Presence/absence matrix of ColV-associated virulence genes in E. coli isolates from Swedish broiler flocks. Presence is indicated by 1 and absence by blank cells. ColV-associated virulence modules and their constituent genes are described in Table 2. Isolate IDs encode sample metadata as described in Figure 1.
Isolate ID	Isolate group	Number of modules	cvaA	cvaB	cvaC	cvi	etsA	etsB	etsC	hlyF	iroB	iroC	iroD	iroE	iroN	iucA	iucB	iucC	iucD	iutA	ompT	sitA	sitB	sitC	sitD
D8-8-L1	Clinical APEC	6	1	1	1	1	1	1	1	1	1	1	1	1	1	1	1	1	1	1	1	1	1	1	1
D8-8-L2	Clinical APEC	6	1	1	1	1	1	1	1	1	1	1	1	1	1	1	1	1	1	1	1	1	1	1	1
D8-8-L3	Clinical APEC	6	1	1	1	1	1	1	1	1	1	1	1	1	1	1	1	1	1	1	1	1	1	1	1
D10-10-L1	Clinical APEC	6	1	1	1	1	1	1	1	1	1	1	1	1		1	1	1	1	1	1	1	1	1	1
D10-10-L2	Clinical APEC	6	1	1	1	1	1	1	1	1	1	1	1	1		1	1	1	1	1	1	1	1	1	1
D10-10-L3	Clinical APEC	6	1	1	1	1	1	1	1	1	1	1	1	1		1	1	1	1	1	1	1	1	1	1
D11-11-L1	Clinical APEC	6	1	1	1	1	1	1	1	1	1	1	1	1	1	1	1	1	1	1	1	1	1	1	1
D11-11-L2	Clinical APEC	6	1	1	1	1	1	1	1	1	1	1	1	1	1	1	1	1	1	1	1	1	1	1	1
D11-11-L3	Clinical APEC	6	1	1	1	1	1	1	1	1	1	1	1	1	1	1	1	1	1	1	1	1	1	1	1
D11-11-L4	Clinical APEC	6	1	1	1	1	1	1	1	1	1	1	1	1	1	1	1	1	1	1	1	1	1	1	1
D11-11-L5	Clinical APEC	6	1	1	1	1	1	1	1	1	1	1	1	1	1	1	1	1	1	1	1	1	1	1	1
D12-12-L1	Clinical APEC	6	1	1	1	1	1	1	1	1	1	1	1	1	1	1	1	1	1	1	1	1	1	1	1
D12-12-L2	Clinical APEC	6	1	1	1	1	1	1	1	1	1	1	1	1	1	1	1	1	1	1	1	1	1	1	1
D12-12-L3	Clinical APEC	6	1	1	1	1	1	1	1	1	1	1	1	1	1	1	1	1	1	1	1	1	1	1	1
D13-13-L1	Clinical APEC	6	1	1	1	1	1	1	1	1	1	1	1	1	1	1	1	1	1	1	1	1	1	1	1
D13-13-L2	Clinical APEC	6	1	1	1	1	1	1	1	1	1	1	1	1	1	1	1	1	1	1	1	1	1	1	1
D13-13-L3	Clinical APEC	6	1	1	1	1	1	1	1	1	1	1	1	1	1	1	1	1	1	1	1	1	1	1	1
D14-14-L1	Clinical APEC	6	1	1	1	1	1	1	1	1	1	1	1	1	1	1	1	1	1	1	1	1	1	1	1
D14-14-L2	Clinical APEC	6	1	1	1	1	1	1	1	1	1	1	1	1	1	1	1	1	1	1	1	1	1	1	1
D7-15-L1	Clinical APEC	6	1	1	1	1	1	1	1	1	1	1	1	1	1	1	1	1	1	1	1	1	1	1	1
D7-15-L2	Clinical APEC	6	1	1	1	1	1	1	1	1	1	1	1	1	1	1	1	1	1	1	1	1	1	1	1
D7-15-L3	Clinical APEC	6	1	1	1	1	1	1	1	1	1	1	1	1	1	1	1	1	1	1	1	1	1	1	1
D15-16-L1	Clinical APEC	6	1		1	1	1	1	1	1	1	1	1	1	1	1	1	1	1	1	1	1	1	1	1
D15-16-L2	Clinical APEC	6	1		1	1	1	1	1	1	1	1	1	1	1	1	1	1	1	1	1	1	1	1	1
D15-16-L3	Clinical APEC	6	1		1	1	1	1	1	1	1	1	1	1	1	1	1	1	1	1	1	1	1	1	1
D15-16-L4	Clinical APEC	6	1		1	1	1	1	1	1	1	1	1	1	1	1	1	1	1	1	1	1	1	1	1
D16-17-L1	Clinical APEC	6	1	1	1	1	1	1	1	1	1	1	1	1	1	1	1	1	1	1	1	1	1	1	1
D16-17-C1	Clinical APEC	6	1	1	1	1	1	1	1	1	1	1	1	1	1	1	1	1	1	1	1	1	1	1	1
D16-17-L2	Clinical APEC	6	1	1	1	1	1	1	1	1	1	1	1	1	1	1	1	1	1	1	1	1	1	1	1
D17-18-L1	Clinical APEC	6	1		1	1	1	1	1	1	1	1	1	1	1	1	1	1	1	1	1	1	1	1	1
D17-18-L2	Clinical APEC	6	1		1	1	1	1	1	1	1	1	1	1	1	1	1	1	1	1	1	1	1	1	1
D17-18-L3	Clinical APEC	6	1		1	1	1	1	1	1	1	1	1	1	1	1	1	1	1	1	1	1	1	1	1
D18-19-L1	Clinical APEC	6	1	1	1	1	1	1	1	1	1	1	1	1	1	1	1	1	1	1	1	1	1	1	1
D18-19-S1	Clinical APEC	6	1	1	1	1	1	1	1	1	1	1	1	1	1	1	1	1	1	1	1	1	1	1	1
D18-19-L2	Clinical APEC	6	1	1	1	1	1	1	1	1	1	1	1	1	1	1	1	1	1	1	1	1	1	1	1
D18-19-L3	Clinical APEC	6	1	1	1	1	1	1	1	1	1	1	1	1	1	1	1	1	1	1	1	1	1	1	1
D19-20-L1	Clinical APEC	6	1	1	1	1	1	1	1	1	1	1	1	1	1	1	1	1	1	1	1	1	1	1	1
D19-20-L2	Clinical APEC	6	1	1	1	1	1	1	1	1	1	1	1	1	1	1	1	1	1	1	1	1	1	1	1
D19-20-L3	Clinical APEC	6	1	1	1	1	1	1	1	1	1	1	1	1	1	1	1	1	1	1	1	1	1	1	1
D8-8-S1	Clinical APEC	6	1	1	1	1	1	1	1	1	1	1	1	1	1	1	1	1	1	1	1	1	1	1	1
D8-8-C1	Clinical APEC	6	1	1	1	1	1	1	1	1	1	1	1	1	1	1	1	1	1	1	1	1	1	1	1
D10-10-Y2	Clinical APEC	6	1	1	1	1	1	1	1	1	1	1	1	1		1	1	1	1	1	1	1	1	1	1
D10-10-Y3	Clinical APEC	6	1	1	1	1	1	1	1	1	1	1	1	1	1	1	1	1	1	1	1	1	1	1	1
D11-11-Y1	Clinical APEC	6	1	1	1	1	1	1	1	1	1	1	1	1	1	1	1	1	1	1	1	1	1	1	1
D11-11-S5	Clinical APEC	6	1	1	1	1	1	1	1	1	1	1	1	1	1	1	1	1	1	1	1	1	1	1	1
D11-11-Y6	Clinical APEC	6	1	1	1	1	1	1	1	1	1	1	1	1	1	1	1	1	1	1	1		1
D12-12-S1	Clinical APEC	6	1	1	1	1	1	1	1	1	1	1	1	1	1	1	1	1	1	1	1	1	1	1	1
D12-12-C4	Clinical APEC	6	1	1	1	1	1	1	1	1	1	1	1	1	1	1	1	1	1	1	1	1	1	1	1
D12-12-C3	Clinical APEC	6	1	1	1	1	1	1	1	1	1	1	1	1	1	1	1	1	1	1	1	1	1	1	1
D13-13-C4	Clinical APEC	6	1	1	1	1	1	1	1	1	1	1	1	1	1	1	1	1	1	1	1	1	1	1	1
D13-13-C2	Clinical APEC	6	1	1	1	1	1	1	1	1	1	1	1	1	1	1	1	1	1	1	1	1	1	1	1
D14-14-C1	Clinical APEC	6	1	1	1	1	1	1	1	1	1	1	1	1	1	1	1	1	1	1	1	1	1	1	1
D14-14-C2	Clinical APEC	6	1	1	1	1	1	1	1	1	1	1	1	1	1	1	1	1	1	1	1	1	1	1	1
D14-14-S2	Clinical APEC	6	1	1	1	1	1	1	1	1	1	1	1	1	1	1	1	1	1	1	1	1	1	1	1
D14-14-C3	Clinical APEC	6	1	1	1	1	1	1	1	1	1	1	1	1	1	1	1	1	1	1	1	1	1	1	1
D7-15-C1	Clinical APEC	6	1	1	1	1	1	1	1	1	1	1	1	1	1	1	1	1	1	1	1	1	1	1	1
D7-15-C3	Clinical APEC	6	1	1	1	1	1	1	1	1	1	1	1	1	1	1	1	1	1	1	1	1	1	1	1
D15-16-Y2	Clinical APEC	6	1		1	1	1	1	1	1	1	1	1	1	1	1	1	1	1	1	1	1	1	1	1
D15-16-Y4	Clinical APEC	6	1		1	1	1	1	1	1	1	1	1	1	1	1	1	1	1	1	1	1	1	1	1
D15-16-Y5	Clinical APEC	6	1		1	1	1	1	1	1	1	1	1	1	1	1	1	1	1	1	1	1	1	1	1
D16-17-C3	Clinical APEC	6	1	1	1	1	1	1	1	1	1	1	1	1	1	1	1	1	1	1	1	1	1	1	1
D17-18-S3	Clinical APEC	6	1		1	1	1	1	1	1	1	1	1	1	1	1	1	1	1	1	1	1	1	1	1
D18-19-C4	Clinical APEC	6	1	1	1	1	1	1	1	1	1	1	1	1	1	1	1	1	1	1	1	1	1	1	1
D18-19-C5	Clinical APEC	6	1	1	1	1	1	1	1	1	1	1	1	1	1	1	1	1	1	1	1	1	1	1	1
D18-19-C6	Clinical APEC	6	1	1	1	1	1	1	1	1	1	1	1	1	1	1	1	1	1	1	1	1	1	1	1
D19-20-S4	Clinical APEC	6	1	1	1	1	1	1	1	1	1	1	1	1	1	1	1	1	1	1	1	1	1	1	1
D19-20-S1	Clinical APEC	6	1	1	1	1	1	1	1	1	1	1	1	1	1	1	1	1	1	1	1	1	1	1	1
D1-1-S1	Clinical APEC	6	1	1	1	1	1	1	1	1	1	1	1	1	1	1	1	1	1	1	1	1	1	1	1
D1-1-L2	Clinical APEC	6	1	1	1	1	1	1	1	1	1	1	1	1	1	1	1	1	1	1	1	1	1	1	1
D1-1-P3	Clinical APEC	5	1	1	1	1	1	1	1	1	1	1	1	1	1						1	1	1	1	1
D1-1-C4	Clinical APEC	6	1	1	1	1	1	1	1	1	1	1	1	1	1	1	1	1	1	1	1	1	1	1	1
D1-1-P5	Clinical APEC	6	1	1	1	1	1	1	1	1	1	1	1	1	1	1	1	1	1	1	1	1	1	1	1
D2-2-J1	Clinical APEC	6	1	1	1	1	1	1	1	1	1	1	1	1	1	1	1	1	1	1	1	1	1	1	1
D2-2-C1	Clinical APEC	6	1	1	1	1	1	1	1	1	1	1	1	1	1	1	1	1	1	1	1	1	1	1	1
D2-2-C2	Clinical APEC	6	1	1	1	1	1	1	1	1	1	1	1	1	1	1	1	1	1	1	1	1	1	1	1
D2-2-L2	Clinical APEC	6	1	1	1	1	1	1	1	1	1	1	1	1	1	1	1	1	1	1	1	1	1	1	1
D2-2-L3	Clinical APEC	6	1	1	1	1	1	1	1	1	1	1	1	1	1	1	1	1	1	1	1	1	1	1	1
D2-2-C3	Clinical APEC	6	1	1	1	1	1	1	1	1	1	1	1	1	1	1	1	1	1	1	1	1	1	1	1
D3-3-L1	Clinical APEC	6	1	1	1	1	1	1	1	1	1	1	1	1	1	1	1	1	1	1	1	1	1	1	1
D3-3-C1	Clinical APEC	6	1	1	1	1	1	1	1	1	1	1	1	1	1	1	1	1	1	1	1	1	1	1	1
D3-3-L2	Clinical APEC	6	1	1	1	1	1	1	1	1	1	1	1	1	1	1	1	1	1	1	1	1	1	1	1
D3-3-C2	Clinical APEC	6	1	1	1	1	1	1	1	1	1	1	1	1	1	1	1	1	1	1	1	1	1	1	1
D3-3-L3	Clinical APEC	6	1	1	1	1	1	1	1	1	1	1	1	1	1	1	1	1	1	1	1	1	1	1	1
D3-3-S3	Clinical APEC	6	1	1	1	1	1	1	1	1	1	1	1	1	1	1	1	1	1	1	1	1	1	1	1
D4-4-L1	Clinical APEC	6	1	1	1	1	1	1	1	1	1	1	1	1	1	1	1	1	1	1	1	1	1	1	1
D4-4-L2	Clinical APEC	6	1	1	1	1	1	1	1	1	1	1	1	1	1	1	1	1	1	1	1	1	1	1	1
D4-4-L3	Clinical APEC	6	1	1	1	1	1	1	1	1	1	1	1	1	1	1	1	1	1	1	1	1	1	1	1
D4-4-C1	Clinical APEC	6	1	1	1	1	1	1	1	1	1	1	1	1	1	1	1	1	1	1	1	1	1	1	1
D5-5-L1	Clinical APEC	6	1	1	1	1	1	1	1	1	1	1	1	1	1	1	1	1	1	1	1	1	1	1	1
D5-5-L2	Clinical APEC	6	1	1	1	1	1	1	1	1	1	1	1	1	1	1	1	1	1	1	1	1	1	1	1
D5-5-S2	Clinical APEC	6	1	1	1	1	1	1	1	1	1	1	1	1	1	1	1	1	1	1	1	1	1	1	1
D5-5-S3	Clinical APEC	6	1	1	1	1	1	1	1	1	1	1	1	1	1	1	1	1	1	1	1	1	1	1	1
D6-6-S1	Clinical APEC	6	1	1	1	1	1	1	1	1	1	1	1	1	1	1	1	1	1	1	1	1	1	1	1
D6-6-C2	Clinical APEC	6	1	1	1	1	1	1	1	1	1	1	1	1	1	1	1	1	1	1	1	1	1	1	1
D6-6-L2	Clinical APEC	6	1	1	1	1	1	1	1	1	1	1	1	1	1	1	1	1	1	1	1	1	1	1	1
D7-7-L1	Clinical APEC	6	1	1	1	1	1	1	1	1	1	1	1	1	1	1	1	1	1	1	1	1	1	1	1
D7-7-S1	Clinical APEC	6	1	1	1	1	1	1	1	1	1	1	1	1	1	1	1	1	1	1	1	1	1	1	1
D7-7-L2	Clinical APEC	6	1				1	1	1	1	1	1	1	1	1	1	1	1	1	1	1	1	1	1	1
D7-7-L3	Clinical APEC	6	1				1	1	1	1	1	1	1	1	1	1	1	1	1	1	1	1	1	1	1
D7-7-C3	Clinical APEC	6	1				1	1	1	1	1	1	1	1	1	1	1	1	1	1	1	1	1	1	1
D7-7-C4	Clinical APEC	6	1				1	1	1	1	1	1	1	1	1	1	1	1	1	1	1	1	1	1	1
D7-7-C5	Clinical APEC	6	1				1	1	1	1	1	1	1	1	1	1	1	1	1	1	1	1	1	1	1
D7-7-C6	Clinical APEC	6	1				1	1	1	1	1	1	1	1	1	1	1	1	1	1	1	1	1	1	1
D9-9-L1	Clinical APEC	6	1	1	1	1	1	1	1	1	1	1	1	1	1	1	1	1	1	1	1	1	1	1	1
D9-9-S1	Clinical APEC	6	1	1	1	1	1	1	1	1	1	1	1	1	1	1	1	1	1	1	1	1	1	1	1
D9-9-S2	Clinical APEC	6	1	1	1	1	1	1	1	1	1	1	1	1	1	1	1	1	1	1	1	1	1	1	1
D9-9-L2	Clinical APEC	6	1	1	1	1	1	1	1	1	1	1	1	1	1	1	1	1	1	1	1	1	1	1	1
D19-21-Y1	Clinical APEC	6	1	1	1	1	1	1	1	1	1	1	1	1		1	1	1	1	1	1	1	1	1	1
D19-21-L1	Clinical APEC	6	1	1	1	1	1	1	1	1	1	1	1	1		1	1	1	1	1	1	1	1	1	1
D19-21-L2	Clinical APEC	6	1	1	1	1	1	1	1	1	1	1	1	1		1	1	1	1	1	1	1	1	1	1
D19-21-S3	Clinical APEC	6	1	1	1	1	1	1	1	1	1	1	1	1		1	1	1	1	1	1	1	1	1	1
D19-22-L1	Clinical APEC	6	1	1	1	1	1	1	1	1	1	1	1	1	1	1	1	1	1	1	1	1	1	1	1
D19-22-Y1	Clinical APEC	6	1	1	1	1	1	1	1	1	1	1	1	1	1	1	1	1	1	1	1	1	1	1	1
D19-22-L2	Clinical APEC	6	1	1	1	1	1	1	1	1	1	1	1	1		1	1	1	1	1	1	1	1	1	1
D19-22-S2	Clinical APEC	6	1	1	1	1	1	1	1	1	1	1	1	1		1	1	1	1	1	1	1	1	1	1
D23-23-Y1	Clinical APEC	6	1	1	1	1	1	1	1	1	1	1	1	1	1	1	1	1	1	1	1	1	1	1	1
D23-23-L1	Clinical APEC	5	1	1	1	1	1	1	1	1	1	1	1	1	1	1	1	1	1	1	1
D23-23-S2	Clinical APEC	5	1				1	1	1	1	1	1	1	1	1	1	1	1	1	1	1
D23-23-L2	Clinical APEC	5	1				1	1	1	1	1	1	1	1	1	1	1	1	1	1	1
D23-23-S3	Clinical APEC	5	1				1	1	1	1	1	1	1	1	1	1	1	1	1	1	1
D23-24-Y1	Clinical APEC	6	1	1	1	1	1	1	1	1	1	1	1	1	1	1	1	1	1	1	1	1	1	1	1
D23-24-L1	Clinical APEC	6	1				1	1	1	1	1	1	1	1	1	1	1	1	1	1	1	1	1	1	1
D23-24-L2	Clinical APEC	4				1				1	1	1	1	1	1						1	1	1	1	1
D23-24-S2	Clinical APEC	4				1				1	1	1	1	1	1						1	1	1	1	1
D23-24-L3	Clinical APEC	5	1	1	1	1	1	1	1	1	1	1	1	1	1	1	1	1	1	1	1
D4-25-L1	Clinical APEC	6	1	1	1	1	1	1	1	1	1	1	1	1	1	1	1	1	1	1	1	1	1	1	1
D4-25-L2	Clinical APEC	4	1	1	1	1	1	1	1	1	1	1	1	1	1						1
D4-25-L3	Clinical APEC	4	1	1	1	1	1	1	1	1	1	1	1	1	1						1
D4-25-L4	Clinical APEC	6	1	1	1	1	1	1	1	1	1	1	1	1	1	1	1	1	1	1	1	1
D4-25-L5	Clinical APEC	5	1				1	1	1	1	1	1	1	1	1	1	1	1	1	1	1
D32-26-L1	Clinical APEC	6	1	1	1	1	1	1	1	1	1	1	1	1		1	1	1	1	1	1	1	1	1	1
D32-26-Y2	Clinical APEC	6	1	1	1	1	1	1	1	1	1	1	1	1		1	1	1	1	1	1		1	1	1
D32-26-L2	Clinical APEC	6	1	1	1	1	1	1	1	1	1	1	1	1		1	1	1	1	1	1	1	1	1	1
D32-26-L3	Clinical APEC	6	1	1	1	1	1	1	1	1	1	1	1	1		1	1	1	1	1	1	1	1	1	1
D32-26-L4	Clinical APEC	6	1	1	1	1	1	1	1	1	1	1	1	1		1	1	1	1	1	1	1	1	1	1
D15-27-L1	Clinical APEC	6	1	1	1	1	1	1	1	1	1	1	1	1		1	1	1	1	1	1	1	1	1	1
D15-27-L2	Clinical APEC	6	1	1	1	1	1	1	1	1	1	1	1	1		1	1	1	1	1	1	1	1	1	1
D15-27-Y2	Clinical APEC	6	1	1	1	1	1	1	1	1	1	1	1	1		1	1	1	1	1	1	1	1	1	1
D15-27-Y4	Clinical APEC	6	1	1	1	1	1	1	1	1	1	1	1	1		1	1	1	1	1	1	1	1	1	1
D19-28-L1	Clinical APEC	5	1	1	1	1	1	1	1	1	1	1	1	1	1						1	1	1	1	1
D19-28-L2	Clinical APEC	5	1				1	1	1	1	1	1	1	1	1	1	1	1	1	1	1
D19-28-Y2	Clinical APEC	6	1				1	1	1	1	1	1	1	1	1	1	1	1	1	1	1	1	1	1	1
D19-28-L3	Clinical APEC	5	1	1	1	1	1	1	1	1	1	1	1	1	1						1	1	1	1	1
D19-29-L1	Clinical APEC	6	1	1	1	1	1	1	1	1	1	1	1	1	1	1	1	1	1	1	1	1	1	1	1
D19-29-Y2	Clinical APEC	6	1	1	1	1	1	1	1	1	1	1	1	1	1	1	1	1	1	1	1	1	1	1	1
D19-29-S3	Clinical APEC	6	1				1	1	1	1	1	1	1	1	1	1	1	1	1	1	1	1	1	1	1
D19-29-Y3	Clinical APEC	6		1	1	1	1	1	1	1	1	1	1	1		1	1	1	1	1	1	1	1	1	1
D19-29-L3	Clinical APEC	6		1	1	1	1	1	1	1	1	1	1	1		1	1	1	1	1	1	1	1	1	1
D19-30-L1	Clinical APEC	4	1		1	1				1	1	1	1	1	1						1	1	1	1	1
D19-30-Y1	Clinical APEC	4	1		1	1				1	1	1	1	1	1						1	1	1	1	1
D19-30-L2	Clinical APEC	4	1		1	1				1	1	1	1	1	1						1	1	1	1	1
D19-30-L3	Clinical APEC	6	1	1	1	1	1	1	1	1	1	1	1	1	1	1	1	1	1	1	1	1	1	1	1
D19-30-Y3	Clinical APEC	5	1		1	1	1	1	1	1	1	1	1	1	1	1	1	1	1	1	1
D39-31-L1	Clinical APEC	6	1	1	1	1	1	1	1	1	1	1	1	1	1	1	1	1	1	1	1	1	1	1	1
D39-31-Y1	Clinical APEC	6	1	1	1	1	1	1	1	1	1	1	1	1	1	1	1	1	1	1	1	1	1	1	1
D39-31-L2	Clinical APEC	6	1	1	1	1	1	1	1	1	1	1	1	1	1	1	1	1	1	1	1	1	1	1	1
D39-31-Y3	Clinical APEC	6	1	1	1	1	1	1	1	1	1	1	1	1	1	1	1	1	1	1	1	1	1	1	1
D39-31-L3	Clinical APEC	6	1	1	1	1	1	1	1	1	1	1	1	1	1	1	1	1	1	1	1	1	1	1	1
D39-31-L4	Clinical APEC	6	1	1	1	1	1	1	1	1	1	1	1	1	1	1	1	1	1	1	1	1	1	1	1
D39-32-L1	Clinical APEC	6	1	1	1	1		1	1	1	1	1	1	1	1	1	1	1	1	1	1	1		1	1
D39-32-Y1	Clinical APEC	6	1	1	1	1	1	1	1	1	1	1	1	1	1	1	1	1	1	1	1	1	1	1	1
D39-32-L2	Clinical APEC	6	1	1	1	1	1	1	1	1	1	1	1	1	1	1	1	1	1	1	1	1	1	1	1
D39-32-Y2	Clinical APEC	6	1	1	1	1	1	1	1	1	1	1	1	1	1	1	1	1	1	1	1	1	1	1	1
D39-32-L3	Clinical APEC	6	1	1	1	1	1	1	1	1	1	1	1	1	1	1	1	1	1	1	1	1	1	1	1
D40-33-C1	Clinical APEC	6	1	1	1	1	1	1	1	1	1	1	1	1	1	1	1	1	1	1	1	1	1	1	1
D40-33-L1	Clinical APEC	6	1	1	1	1	1	1	1	1	1	1	1	1	1	1	1	1	1	1	1	1	1	1	1
D40-33-S2	Clinical APEC	6	1	1	1	1	1	1	1	1	1	1	1	1	1	1	1	1	1	1	1	1	1	1	1
D40-33-C3	Clinical APEC	6	1	1	1	1	1	1	1	1	1	1	1	1	1	1	1	1	1	1	1	1	1	1	1
D40-33-L3	Clinical APEC	6	1	1	1	1	1	1	1	1	1	1	1	1	1	1	1	1	1	1	1	1	1	1	1
D41-34-S1	Clinical APEC	6	1	1	1	1	1	1	1	1	1	1	1	1	1	1	1	1	1	1	1	1	1	1	1
D41-34-L1	Clinical APEC	6	1	1	1	1	1	1	1	1	1	1	1	1	1	1	1	1	1	1	1	1	1	1	1
D18-35-L1	Clinical APEC	5	1				1	1	1	1	1	1	1	1	1	1	1	1	1	1	1
D18-35-L2	Clinical APEC	5	1				1	1	1	1	1	1	1	1	1	1	1	1	1	1	1
D18-35-L3	Clinical APEC	6	1	1	1	1	1	1	1	1	1	1	1	1	1	1	1	1	1	1	1				1
D18-35-Y3	Clinical APEC	6	1	1	1	1	1	1	1	1	1	1	1	1	1	1	1	1	1	1	1				1
D18-36-L1	Clinical APEC	6	1				1	1	1	1	1	1	1	1	1	1	1	1	1	1	1	1	1	1	1
D18-36-Y1	Clinical APEC	6	1				1	1	1	1	1	1	1	1	1	1	1	1	1	1	1	1	1	1	1
D18-36-L2	Clinical APEC	5	1				1	1	1	1	1	1	1	1	1	1	1	1	1	1	1
D18-36-Y2	Clinical APEC	6	1				1	1	1	1	1	1	1	1	1	1	1	1	1	1	1	1	1	1	1
D18-36-L3	Clinical APEC	5	1				1	1	1	1	1	1	1	1	1	1	1	1	1	1	1
D18-36-L4	Clinical APEC	5	1				1	1	1	1	1	1	1	1	1	1	1	1	1	1	1
D10-37-L2	Clinical APEC	6	1	1	1	1	1	1	1	1	1	1	1	1	1	1	1	1	1	1	1	1	1	1	1
D10-37-L3	Clinical APEC	6	1	1	1	1	1	1	1	1	1	1	1	1	1	1	1	1	1	1	1	1	1	1	1
D10-37-C3	Clinical APEC	6	1	1	1	1	1	1	1	1	1	1	1	1	1	1	1	1	1	1	1	1	1	1	1
D9-38-L1	Clinical APEC	6	1	1	1	1	1	1	1	1	1	1	1	1	1	1	1	1	1	1	1	1	1	1	1
D9-38-C1	Clinical APEC	6	1	1	1	1	1	1	1	1	1	1	1	1	1	1	1	1	1	1	1	1	1	1	1
D9-38-L2	Clinical APEC	6	1	1	1	1	1	1	1	1	1	1	1	1	1	1	1	1	1	1	1	1	1	1	1
D9-38-C3	Clinical APEC	6	1	1	1	1	1	1	1	1	1	1	1	1	1	1	1	1	1	1	1	1	1	1	1
D9-39-L1	Clinical APEC	6	1	1	1	1	1	1	1	1	1	1	1	1	1	1	1	1	1	1	1	1	1	1	1
D9-39-C2	Clinical APEC	6	1	1	1	1	1	1	1	1	1	1	1	1	1	1	1	1	1	1	1	1	1	1	1
D9-39-L3	Clinical APEC	6	1	1	1	1	1	1	1	1	1	1	1	1	1	1	1	1	1	1	1	1	1	1	1
D9-39-L4	Clinical APEC	6	1	1	1	1	1	1	1	1	1	1	1	1	1	1	1	1	1	1	1	1	1	1	1
D19-40-L1	Clinical APEC	6	1	1	1	1	1	1	1	1	1	1	1	1	1	1	1	1	1	1	1	1	1	1	1
D19-40-Y2	Clinical APEC	6	1	1	1	1	1	1	1	1	1	1	1	1	1	1	1	1	1	1	1	1	1	1	1
D19-40-L3	Clinical APEC	6	1	1	1	1	1	1	1	1	1	1	1	1	1	1	1	1	1	1	1	1	1	1	1
D19-40-L4	Clinical APEC	6	1	1	1	1	1	1	1	1	1	1	1	1	1	1	1	1	1	1	1	1	1	1	1
D6-6-S3	Clinical non-APEC	1																				1	1	1	1
D15-27-L3	Clinical non-APEC	3	1			1				1											1	1	1	1	1
D15-27-Y3	Clinical non-APEC	3	1			1				1											1	1	1	1	1
D41-34-L2	Clinical non-APEC	0
D41-34-S2	Clinical non-APEC	4	1	1						1						1	1	1	1	1	1	1	1	1	1
D10-37-L1	Clinical non-APEC	0
H17-1-2	Non-clinical APEC	6	1	1	1	1	1	1	1	1	1	1	1	1	1	1	1	1	1	1	1	1	1	1	1
H12-4-1	Non-clinical APEC	6	1	1	1	1	1	1	1	1	1	1	1	1	1	1	1	1	1	1	1	1	1	1	1
H21-7-1	Non-clinical APEC	6	1	1	1	1	1	1	1	1	1	1	1	1	1	1	1	1	1	1	1	1	1	1	1
H22-8-2	Non-clinical APEC	3								1	1	1	1	1	1						1	1	1	1	1
H19-11-2	Non-clinical APEC	5	1	1	1	1	1	1	1	1	1	1	1	1	1						1	1	1	1	1
H8-13-2	Non-clinical APEC	4				1				1	1	1	1	1	1						1	1	1	1	1
H12-14-1	Non-clinical APEC	3								1	1	1	1	1	1						1	1	1	1	1
H12-16-1	Non-clinical APEC	3			1	1				1	1	1	1	1	1						1
H18-17-1	Non-clinical APEC	6	1	1	1	1	1	1	1	1	1	1	1	1	1	1	1	1	1	1	1	1	1	1	1
H24-19-1	Non-clinical APEC	3				1				1	1	1	1	1	1						1
H24-21-1	Non-clinical APEC	3								1	1	1	1	1	1						1	1	1	1	1
H25-22-2	Non-clinical APEC	5	1	1	1	1	1	1	1	1	1	1	1	1	1						1	1	1	1	1
H16-28-1	Non-clinical APEC	6	1	1	1	1	1	1	1	1	1	1	1	1	1	1	1	1	1	1	1	1	1	1	1
H16-28-2	Non-clinical APEC	6	1	1	1	1	1	1	1	1	1	1	1	1	1	1	1	1	1	1	1	1	1	1	1
H31-30-2	Non-clinical APEC	6	1	1	1	1	1	1	1	1	1	1	1	1	1	1	1	1	1	1	1	1	1	1	1
H12-32-1	Non-clinical APEC	5	1	1	1	1	1	1	1	1	1	1	1	1	1						1	1	1	1	1
H33-34-1	Non-clinical APEC	5	1	1	1	1	1	1	1	1	1	1	1	1	1	1	1	1	1	1	1
H33-34-2	Non-clinical APEC	3				1				1	1	1	1	1	1						1
H17-36-2	Non-clinical APEC	6	1	1	1	1	1	1	1	1	1	1	1	1	1	1	1	1	1	1	1	1	1	1	1
H25-42-2	Non-clinical APEC	6	1	1	1	1	1	1	1	1	1	1	1	1	1	1	1	1	1	1	1		1
H28-45-1	Non-clinical APEC	6	1	1	1	1	1	1	1	1	1	1	1	1	1	1	1	1	1	1	1	1	1	1	1
H28-45-2	Non-clinical APEC	4	1	1	1	1	1	1	1	1	1	1	1	1	1						1
H36-49-2	Non-clinical APEC	6	1	1	1	1	1	1		1	1	1	1	1	1	1	1	1	1	1	1	1	1	1	1
H36-50-2	Non-clinical APEC	6	1	1	1	1	1	1		1	1	1	1	1	1	1	1	1	1	1	1	1	1	1	1
H37-53-1	Non-clinical APEC	6	1	1	1	1	1	1	1	1	1	1	1	1	1	1	1	1	1	1	1	1	1	1	1
H37-53-2	Non-clinical APEC	5	1	1	1	1	1	1	1	1	1	1	1	1	1						1	1	1	1	1
H38-54-1	Non-clinical APEC	6	1	1	1	1	1	1	1	1	1	1	1	1	1	1	1	1	1	1	1	1	1	1	1
H19-59-1	Non-clinical APEC	4			1	1				1	1	1	1	1	1						1	1
H19-59-2	Non-clinical APEC	4			1	1				1	1	1	1	1	1						1	1	1	1	1
H39-60-1	Non-clinical APEC	4				1				1	1	1	1	1	1						1	1	1	1	1
H17-1-1	Non-clinical non-APEC	0
H12-2-1	Non-clinical non-APEC	1																				1	1	1	1
H12-2-2	Non-clinical non-APEC	1																				1	1	1	1
H12-3-1	Non-clinical non-APEC	1																				1	1	1	1
H12-3-2	Non-clinical non-APEC	1								1											1
H12-5-1	Non-clinical non-APEC	0
H20-6-1	Non-clinical non-APEC	1																				1	1	1	1
H20-6-2	Non-clinical non-APEC	0
H21-7-2	Non-clinical non-APEC	0
H22-8-1	Non-clinical non-APEC	0
H12-9-1	Non-clinical non-APEC	0
H12-9-2	Non-clinical non-APEC	0
H12-10-1	Non-clinical non-APEC	1																				1	1	1	1
H12-10-2	Non-clinical non-APEC	1																				1	1	1	1
H19-11-1	Non-clinical non-APEC	4					1	1	1	1						1	1	1	1	1	1	1	1	1	1
H8-12-1	Non-clinical non-APEC	0
H8-12-2	Non-clinical non-APEC	4					1	1	1	1						1	1	1	1	1	1	1	1	1	1
H8-13-1	Non-clinical non-APEC	3								1										1	1	1	1	1	1
H12-15-1	Non-clinical non-APEC	0
H12-16-2	Non-clinical non-APEC	1																				1	1	1	1
H18-18-1	Non-clinical non-APEC	0
H24-19-2	Non-clinical non-APEC	1																				1	1	1	1
H24-20-1	Non-clinical non-APEC	0
H25-22-1	Non-clinical non-APEC	0
H26-23-1	Non-clinical non-APEC	0
H26-23-2	Non-clinical non-APEC	1																				1	1	1	1
H27-24-1	Non-clinical non-APEC	0
H27-24-2	Non-clinical non-APEC	0
H28-25-1	Non-clinical non-APEC	0
H28-25-2	Non-clinical non-APEC	0
H29-26-1	Non-clinical non-APEC	0
H8-27-1	Non-clinical non-APEC	0
H8-27-2	Non-clinical non-APEC	0
H30-29-1	Non-clinical non-APEC	0
H30-29-2	Non-clinical non-APEC	0
H31-30-1	Non-clinical non-APEC	1	1
H16-31-1	Non-clinical non-APEC	0
H16-31-2	Non-clinical non-APEC	0
H12-33-1	Non-clinical non-APEC	0
H12-33-2	Non-clinical non-APEC	0
H17-35-1	Non-clinical non-APEC	0
H17-35-2	Non-clinical non-APEC	0
H17-36-1	Non-clinical non-APEC	1																				1	1	1	1
H17-37-1	Non-clinical non-APEC	0
H17-37-2	Non-clinical non-APEC	1																				1	1	1	1
H17-38-1	Non-clinical non-APEC	1																				1	1	1	1
H17-38-2	Non-clinical non-APEC	0
H17-39-1	Non-clinical non-APEC	3								1										1	1	1	1	1	1
H17-39-2	Non-clinical non-APEC	0
H17-40-1	Non-clinical non-APEC	0
H17-40-2	Non-clinical non-APEC	0
H17-41-1	Non-clinical non-APEC	0
H17-41-2	Non-clinical non-APEC	0
H25-42-1	Non-clinical non-APEC	0
H34-43-1	Non-clinical non-APEC	0
H34-43-2	Non-clinical non-APEC	0
H34-44-1	Non-clinical non-APEC	2	1	1	1	1																1	1	1	1
H34-44-2	Non-clinical non-APEC	0
H28-46-1	Non-clinical non-APEC	0
H28-46-2	Non-clinical non-APEC	3								1										1	1	1	1	1	1
H35-47-1	Non-clinical non-APEC	0
H35-47-2	Non-clinical non-APEC	0
H10-48-1	Non-clinical non-APEC	0
H10-48-2	Non-clinical non-APEC	0
H36-49-1	Non-clinical non-APEC	1																				1	1	1	1
H36-50-1	Non-clinical non-APEC	0
H15-51-1	Non-clinical non-APEC	1																				1	1	1	1
H15-51-2	Non-clinical non-APEC	0
H15-52-1	Non-clinical non-APEC	0
H15-52-2	Non-clinical non-APEC	2	1							1											1
H38-54-2	Non-clinical non-APEC	2														1	1	1	1	1		1	1	1	1
H12-55-1	Non-clinical non-APEC	1								1											1
H12-55-2	Non-clinical non-APEC	1								1											1
H12-56-1	Non-clinical non-APEC	4		1	1	1	1	1	1	1											1	1	1	1	1
H12-56-2	Non-clinical non-APEC	2														1	1	1	1	1		1		1
H12-57-1	Non-clinical non-APEC	0
H12-58-1	Non-clinical non-APEC	1																				1	1	1	1
H12-58-2	Non-clinical non-APEC	2														1	1	1	1	1		1	1	1	1
H39-60-2	Non-clinical non-APEC	0
